# Supplementary material for: Flexible High-Performance and Screen-Printed Symmetric Supercapacitor Using Hierarchical Rodlike V3O7 Inks
Source: Nanomaterials (Basel). 2023 Aug 8;13(16):2282. doi: 10.3390/nano13162282 (PMC10457910; doi:10.3390/nano13162282)
Supplement: Supplementary file 1 [file nanomaterials-13-02282-s001.zip]

Archive with 1 entries (1 files):
- nanomaterials-2540329-supplementary.pdf
